# Supplementary material for: End-Stage Renal Disease Patients Undergoing Hemodialysis Have Higher Possibility of Return of Spontaneous Circulation during Out-of-Hospital Cardiac Arrest and Non-Inferior Short-Term Survival
Source: J Clin Med. 2022 Nov 6;11(21):6582. doi: 10.3390/jcm11216582 (PMC9659049; doi:10.3390/jcm11216582)
Supplement: Supplementary file 1 [file jcm-11-06582-s001.zip]

Archive with 1 entries (1 files):
- jcm-1970194-supplementary.pdf
